# Supplementary material for: Bias and discrimination perceived by antimicrobial stewards: a mixed-methods study
Source: Infect Control Hosp Epidemiol. 2025 Aug 19;46(9):910–9. doi: 10.1017/ice.2025.10224 (PMC12616225; doi:10.1017/ice.2025.10224)
Supplement: Tischendorf et al. supplementary material 2 — Tischendorf et al. supplementary material [file S0899823X25102249sup002.xlsx]

## Sheet: Sheet1
Question text	Response Type	Response description	All respondents (n=204)
In situations requiring direct communication with primary teams, either verbal, text orelectronic, in the last year, how often were your antimicrobial stewardship recommendations challenged?	5-level Likert Scale	(1) Never, (2) Rarely, (3) Sometimes, (4), Most of the time, (5) Always	3.54 (1.26)
Overall, when interacting with primary teams, in the last year, how often were your recommendations as an antimicrobial stewardship provider ultimately enacted?	5-level Likert Scale	(1) Never, (2) Rarely, (3) Sometimes, (4), Most of the time, (5) Always	3.76 (0.51)
Compared to other stewardship providers at your institution, in the last year how often wereyour recommendations challenged?	7-level Likert Scale (1. A great	(1) A great deal less often, (2) Somewhat less often, (3) Slightly less often, (4) About as often, (5) Slightly more often, (6) Somehwat more often, (7) A great deal more often	6.7 (0.76)
While conducting your duties as an antimicrobial stewardship provider, how do you feel your perceived gender identity influences your experiences interacting with primary teams?	7-level Likert Scale	(1) Very negatively, (2) Somewhat negatively, (3) Slightly negatively, (4) Not at all, (5) Slightly positively, (6) Somewhat positively, (7) Very positively	4.07 (1.15)
While conducting your duties as an antimicrobial stewardship provider, how do you feel your perceived racial or ethnic identity influences your experiences interacting with primary teams?	7-level Likert Scale	(1) Very negatively, (2) Somewhat negatively, (3) Slightly negatively, (4) Not at all, (5) Slightly positively, (6) Somewhat positively, (7) Very positively	4.16 (0.83)
While conducting your duties as an antimicrobial stewardship provider, how do you feel your perceived seniority influences your experiences interacting with primary teams?	7-level Likert Scale	(1) Very negatively, (2) Somewhat negatively, (3) Slightly negatively, (4) Not at all, (5) Slightly positively, (6) Somewhat positively, (7) Very positively	4.64 (1.77)
How influential do you feel your opinion is within your antimicrobial stewardship team?	5-level Likert Scale		3.71 (0.83)
How do you feel your perceived gender identity influences your experiences interacting with members of your antimicrobial stewardship team?	7-level Likert Scale	(1) Very negatively, (2) Somewhat negatively, (3) Slightly negatively, (4) Not at all, (5) Slightly positively, (6) Somewhat positively, (7) Very positively	4.18 (0.92)
How do you feel your perceived racial or ethnic identity influences your experiences interacting with members of your antimicrobial stewardship team?	7-level Likert Scale	(1) Very negatively, (2) Somewhat negatively, (3) Slightly negatively, (4) Not at all, (5) Slightly positively, (6) Somewhat positively, (7) Very positively	4.31 (0.83)
How do you feel your perceived seniority influences your experiences interacting with members of your antimicrobial stewardship team?	7-level Likert Scale	(1) Very negatively, (2) Somewhat negatively, (3) Slightly negatively, (4) Not at all, (5) Slightly positively, (6) Somewhat positively, (7) Very positively	4.73 (1.61)
In your stewardship role, do you interact with health system representatives? This may include, but is not limited to, those in health system leadership (CMO, CEO, CFO).	Binary		n=69, 34%
How influential do you feel your opinion is within your health system?	5-level Likert Scale	(1) Not at all, (2) Slightly, (3) Somewhat, (4) Very, (5) Extremely	3.04 (0.9)
How do you feel your perceived gender identity influences your experiences interacting withhealth system representatives?	7-level Likert Scale	(1) Very negatively, (2) Somewhat negatively, (3) Slightly negatively, (4) Not at all, (5) Slightly positively, (6) Somewhat positively, (7) Very positively	4.03 (1.29)
How do you feel your perceived racial or ethnic identity influences your experiences interacting withhealth system representatives?	7-level Likert Scale	(1) Very negatively, (2) Somewhat negatively, (3) Slightly negatively, (4) Not at all, (5) Slightly positively, (6) Somewhat positively, (7) Very positively	4.36 (1.09)
How do you feel your perceived seniority influences your experiences interacting with health system representatives?	7-level Likert Scale	(1) Very negatively, (2) Somewhat negatively, (3) Slightly negatively, (4) Not at all, (5) Slightly positively, (6) Somewhat positively, (7) Very positively	4.47 (1.69)
How effective do you feel as an antimicrobial stewardship provider?	5-level Likert Scale	(1) Not at all, (2) Slightly, (3) Somewhat, (4) Very, (5) Extremely	3.39 (0.80)
How satisfied are you in your job as an antimicrobial stewardship provider?	5-level Likert Scale	(1) Not at all, (2) Slightly, (3) Somewhat, (4) Very, (5) Extremely	3.44 (0.81)
How much pride do you have in your work as an antimicrobial stewardship provider?	5-level Likert Scale	(1) None, (2) A little, (3) Some, (4) Quite a bit, (5) A great deal	4.03 (0.88)
How stressful do you find your job as an antimicrobial stewardship provider?	5-level Likert Scale	(1) Not at all, (2) Slightly, (3) Somewhat, (4) Very, (5) Extremely	3.10 (0.89)
How often is your professional role or title misidentified in your discussions with healthcare personnel?	5-level Likert Scale	(1) Never, (2) Rarely, (3) Sometimes, (4), Most of the time, (5) Always	2.62 (0.91)
In your role as an antimicrobial stewardship provider, have you experienced any bias ordiscrimination?	Binary		n=85, 41%
How often do you perceive bias against you during discussions with healthcare personnel?	5-level Likert Scale	(1) Never, (2) Rarely, (3) Sometimes, (4), Most of the time, (5) Always	2.17 (0.82)
In the last year, how often have you avoided conversations with primary teams that you anticipated might be challenging?	5-level Likert Scale	(1) Never, (2) Rarely, (3) Sometimes, (4), Most of the time, (5) Always	2.47 (0.83)
In the last year, how often have you had recurrent positive thoughts about an interaction withhealthcare personnel while preforming your duties as an antimicrobial stewardship provider?	5-level Likert Scale	(1) Never, (2) Rarely, (3) Sometimes, (4), Most of the time, (5) Always	3.17 (0.80)
In the last year, how often have you had recurrent negative thoughts about an interaction withhealthcare personnel while preforming your duties as an antimicrobial stewardship provider?	5-level Likert Scale	(1) Never, (2) Rarely, (3) Sometimes, (4), Most of the time, (5) Always	2.78 (0.83)
While executing your duties as an antimicrobial stewardship provider in the last year, how often have you been yelled at?	5-level Likert Scale	(1) Never, (2) Rarely, (3) Sometimes, (4), Most of the time, (5) Always	1.64 (0.86)
While executing your duties as an antimicrobial stewardship provider in the last year, how often have you been verbally abused?	5-level Likert Scale	(1) Never, (2) Rarely, (3) Sometimes, (4), Most of the time, (5) Always	1.48 (0.80)
While executing your duties as an antimicrobial stewardship provider in the last year, how often have you been belittled?	5-level Likert Scale	(1) Never, (2) Rarely, (3) Sometimes, (4), Most of the time, (5) Always	2.05 (1.00)
How often has your experience with bias or discrimination led you to question whether youwant to continue to work as an antimicrobial stewardship provider?	5-level Likert Scale	(1) Never, (2) Rarely, (3) Sometimes, (4), Most of the time, (5) Always	2.44 (0.97)
During your training to become an antimicrobial stewardship provider, did you receive any mentorship?	Binary		n=141, 69%
How effective was the mentorship you received during your training to become an antimicrobial stewardship provider?	5-level Likert Scale	(1) Not at all, (2) Slightly, (3) Somewhat, (4) Very, (5) Extremely	3.77 (0.94)
During your training, did you have stewardship mentors of your same professional training?	Binary		n=115 (56%)
During your training, did you have stewardship mentors of your same perceived gender identity?	Binary		n=91 (45%)
During your training, did you have stewardship mentors of your same racial or ethnic identity?	Binary		n=97 (48%)
As an antimicrobial stewardship provider, do you receive ongoing mentorship?	Binary		n=82 (40%)
How effective is the ongoing mentorship you receive as an antimicrobial stewardship provider?	5-level Likert Scale	(1) Not at all, (2) Slightly, (3) Somewhat, (4) Very, (5) Extremely	3.59 (0.92)
Do you have current stewardship mentors of your same professional training?	Binary		N=62 (30%)
Do you have current stewardship mentors of your same percieved gender identity?	Binary		n=58 (28%)
Do you have current stewardship mentors of you same perceived racial or ethnic identity?	Binary		n=61 (30%)
