# Supplementary material for: Bias and discrimination perceived by antimicrobial stewards: a mixed-methods study
Source: Infect Control Hosp Epidemiol. 2025 Aug 19;46(9):910–9. doi: 10.1017/ice.2025.10224 (PMC12616225; doi:10.1017/ice.2025.10224)
Supplement: Tischendorf et al. supplementary material 3 — Tischendorf et al. supplementary material [file S0899823X25102249sup003.zip]

Archive with 3 entries (3 files):
- Sup/Appendix A Survey Tool.pdf
- Sup/Appendix B. Semi-structured interview guide.docx
- Sup/Appendix C Complete Survey Responses.docx
